# Supplementary material for: Propofol addiction drives neuronal senescence and cognitive decline via autophagy-mediated ADAR1/SIRT1 disruption
Source: Commun Biol. 2025 Dec 22;8:1832. doi: 10.1038/s42003-025-09388-8 (PMC12749188; doi:10.1038/s42003-025-09388-8)
Supplement: Supplementary file 3 — Supplementary Data [file 42003_2025_9388_MOESM3_ESM.xlsx]

## Sheet: Figure 1
Figure 1A
	active nose-poking
	DAYS	Saline-SA																					Propofol-SA
	1	7	21	8	8	10	4	8	3	5	10	15	12	9	21	19	8	15	9	21	16	17	7	12	10	9	14	15	9	12	11	14	15	23	12	19	12	30	13	18	27	22
	2	8	15	17	6	11	9	4	7	3	16	6	12	10	7	30	8	4	15	14	6	21	23	6	9	24	24	46	31	17	35	18	22	28	36	37	25	14	31	17	22	27
	3	9	21	14	5	17	21	3	6	18	3	23	9	10	12	21	26	12	18	9	8	18	19	26	18	33	10	57	56	41	16	18	34	41	38	37	41	39	44	47	42	34
	4	6	19	3	6	4	12	15	9	6	8	3	6	5	7	14	5	18	21	23	24	16	37	42	39	35	24	42	49	72	19	36	40	59	42	60	48	43	57	53	51	50
	5	11	6	17	5	7	3	12	15	10	21	7	2	26	13	15	12	21	6	31	19	18	30	49	28	19	10	56	67	79	31	20	54	62	58	63	44	58	57	59	60	54
	6	23	8	25	4	7	15	8	4	6	8	11	2	5	16	30	15	8	9	21	18	4	57	44	38	61	48	41	55	89	38	31	58	68	63	69	62	61	64	69	73	64
	7	4	24	21	12	4	7	21	15	6	3	15	7	9	1	25	17	9	10	18	19	7	47	30	41	59	60	37	63	77	51	48	55	80	52	65	69	66	68	64	74	62
	8	5	21	19	13	5	22	6	9	11	15	5	7	2	7	27	9	10	13	16	4	13	68	48	51	65	71	69	43	84	69	72	75	77	68	79	68	67	70	68	76	65
	9	8	6	18	3	24	3	6	8	12	14	6	21	22	15	2	6	17	5	5	8	32	51	61	28	50	53	60	79	79	57	65	68	62	53	75	64	80	78	70	72	65
	10	47	8	15	4	6	18	11	10	3	1	7	4	6	19	7	6	17	16	7	17	24	46	59	75	63	69	58	58	86	49	73	64	63	66	69	80	70	74	62	75	72
	11	26	16	13	5	2	6	12	6	16	3	13	5	2	21	15	14	30	2	9	16	16	73	67	63	51	72	74	83	67	74	67	61	88	72	77	75	76	70	63	66	67
	12	18	19	16	11	9	5	1	4	12	13	3	27	15	31	16	16	25	31	21	19	19	70	74	49	69	74	79	62	84	69	83	82	70	68	65	64	77	74	87	69	85
	13	28	20	4	4	3	11	4	6	12	18	21	3	5	32	23	18	16	21	35	7	15	67	73	63	65	71	83	66	73	59	69	88	83	85	72	67	82	84	73	79	80
	14	31	13	9	6	4	7	13	5	6	8	12	3	6	14	21	21	9	8	7	9	30	62	77	65	62	79	78	72	82	83	80	78	70	90	77	74	83	71	73	88	86
Figure 1B	Propofol infusions
	DAYS	Propofol-SA
	1	7	11	8	9	14	13	9	10	11	14	15	16	12	19	12	26	13	18	21	22
	2	21	6	9	20	24	33	31	17	32	18	18	19	31	31	25	14	31	17	22	27
	3	19	22	10	30	10	44	45	41	16	18	32	41	27	37	41	39	44	47	42	34
	4	37	35	31	35	24	42	45	51	19	36	40	30	42	38	36	43	57	53	51	50
	5	30	49	28	19	10	41	67	62	31	20	54	62	58	51	44	58	57	59	60	54
	6	53	41	38	55	28	41	55	60	38	27	58	68	63	69	62	61	64	69	73	64
	7	31	24	41	51	53	37	63	70	45	41	50	75	52	65	69	66	68	64	74	62
	8	56	43	44	61	65	58	43	73	69	61	73	60	68	62	68	67	70	68	76	65
	9	43	53	28	44	53	54	62	58	57	65	68	62	53	63	64	71	78	70	72	65
	10	46	59	75	63	69	58	58	86	49	73	64	63	66	69	80	70	74	62	75	72
	11	67	64	61	51	64	62	66	63	66	67	61	76	72	70	75	71	70	63	66	67
	12	66	70	49	66	56	77	62	84	69	57	82	70	68	65	64	65	74	87	68	62
	13	61	65	63	65	71	73	66	73	59	69	77	67	72	72	67	74	66	73	57	65
	14	62	67	65	62	67	75	72	67	70	71	78	70	76	77	74	71	71	73	62	71
Figure 1C
	Escape latencies
	Saline-SA																					Propofol-SA
T1	90	90	80	90	76	90	89	90	82	90	88	90	90	90	89	90	72	90	90	85	90	90	90	79	90	90	85	90	90	90	90	90	88	90	90	79	90	90	89	90	90
T2	88	63	82	85	77	84	60	65	86	84	87	88	79	90	76	90	90	83	86	90	85	70	83	63	81	72	78	88	82	90	84	90	79	88	90	77	89	90	85	90	84
T3	90	34	90	27	53	48	77	57	70	65	90	77	52	52	63	46	55	71	54	63	62	41	46	90	56	33	90	87	62	79	68	54	49	72	69	90	74	57	67	87	69
T4	42	34	35	28	39	41	32	40	55	43	65	29	33	42	55	37	42	58	41	34	39	48	50	77	42	39	63	50	56	63	55	35	48	50	47	45	67	52	33	70	59
T5	33	40	37	27	42	34	14	21	29	40	19	32	24	16	25	36	41	26	28	31	37	33	55	70	47	35	57	48	33	59	43	30	59	45	31	51	40	36	32	47	42
Figure 1E	time spent swimming in the target quadrant.
	Saline-SA	Propofol-SA
	59.62	42.39
	48.26	20.84
	76.38	39.82
	69.21	40.33
	39.65	36.67
	82.36	23.89
	75.29	56.81
	46.28	48.64
	55.42	42.61
	64.77	50.85
	71.24	33.67
	49.38	38.54
	57.03	39.62
	60.93	40.26
	67.43	43.27
	72.24	28.33
	61.18	40.19
	59.87	52.37
	60.96	47.28
	52.17	31.14
	65.49
Figure 1F
	velocity
	Saline-SA	Propofol-SA
	10.34	10.66
	8.27	10.85
	10.41	7.59
	8.53	8.43
	12.45	8.56
	7.55	9.21
	8.65	7.53
	11.58	12.69
	9.37	12.33
	10.32	11.76
	9.88	11.25
	10.24	8.03
	8.76	8.45
	11.28	9.69
	10.41	9.43
	10.72	8.93
	8.57	12.14
	9.47	9.46
	9.02	12.12
	10.04	8.77
	11.72
Figure 1G	time spent swimming in the target quadrant.
	Saline-SA	Propofol-SA
	82.97	50.17
	77.54	77.28
	88.51	63.44
	60.24	43.49
	79.97	55.02
	77.35	53.37
	70.91	48.67
	65.83	59.95
	82.18	61.58
	72.63	44.38
	70.46	50.96
	65.02	61.28
	66.38	70.94
	88.05	69.81
	81.24	52.39
	77.01	44.72
	79.34	59.95
	67.59	47.71
	69.29	45.25
	80.73	56.61
	75.42	53.49
	74.49
Figure 1H	velocity
	Saline-SA	Propofol-SA
	8.46	11.77
	7.39	10.27
	9.31	7.29
	8.86	8.27
	10.93	9.95
	10.48	7.33
	7.94	9.47
	9.92	10.93
	8.57	11.63
	8.64	12.38
	11.89	9.73
	10.36	8.47
	9.23	9.44
	9.04	8.45
	9.57	9.27
	10.35	10.93
	11.26	10.65
	11.35	9.37
	10.32	8.74
	9.91	7.47
	8.37	9.67
	8.29
Figure 1I				Figure 1J					Figure 1K
	Preference index，PI				recognition index，RI				velocity
	Saline-SA	Propofol-SA			Saline-SA	Propofol-SA			Saline-SA	Propofol-SA
	56.72	43.65			68.39	65.18			2.18	6.93
	45.92	56.33			79.37	34.29			7.68	2.93
	60.75	52.82			50.93	53.19			4.85	7.43
	51.28	46.29			65.28	43.28			5.36	7.03
	47.83	43.82			66.43	40.61			5.73	3.38
	44.75	63.48			73.48	36.83			6.62	2.94
	51.29	40.26			70.46	39.28			6.63	7.43
	53.47	47.67			64.43	55.76			6.93	4.73
	46.86	50.82			63.82	59.71			5.92	5.86
	48.56	51.35			50.84	46.84			4.82	6.74
	49.72	53.48			61.18	40.36			3.02	7.09
	48.28	42.84			62.83	39.47			5.84	4.37
	55.48	63.72			73.37	46.72			6.68	5.73
	62.33	55.28			74.92	50.27			5.83	6.25
	52.38	46.58			62.47	42.26			5.38	6.36
	56.94	51.83			46.16	43.81			6.39	5.73
	60.47	50.92			66.93	52.18			5.75	5.47
	43.82	43.27			74.27	58.27			5.85	6.53
	45.29	49.02			70.71	60.28			3.95	5.36
	40.26	53.83			74.28	37.48			4.74	4.87
	50.58	52.81			63.56	44.62			6.69	5.45
	57.22				66.61				6.47

## Sheet: Figure 2
Figure 2B
	Quantification of SA-β-gal positive cells.
	CA1
	Saline-SA	Propofol-SA
	81	324
	32	289
	59	358
	76	304
	73	290
Figure 2D				Figure 2F
	Quantitative analysis of the staining area for SA-β-gal positive cells was conducted using ImageJ.
	HT22(%)			Primary hippocampal neurons (%)
	Control	Propofol		Control	Propofol
	1.56	32.67		7.98	48.59
	2.19	22.61		6.27	63.88
	5.88	29.56		10.39	60.72
Figure 2H		The relative expression of p16INK4a, p21 and p53 by normalizing against β-actin expression.
		Control			Propofol
	p16INK4a	1.072	0.879	1.003	2.759	3.192	2.056
	p21	1.064	1.077	0.993	1.337	1.641	1.299
	p53	0.993	0.865	1.152	1.668	1.271	1.527
Figure 2J		TNF-α, IL-1β and IL-6 levels were detected in the supernatant of the indicated HT22 cells and hippocampal-derived primary neurons using ELISA
	(pg/ml)	TNF-α		IL-1β		IL-6
	HT22	Control	Propofol	Control	Propofol	Control	Propofol
		23.77	97.36	38.18	83.39	26.56	132.85
		31.29	90.19	29.77	86.51	23.77	130.44
	Primary neurons	20.54	94.63	35.27	80.88	22.19	131.76
		Control	Propofol	Control	Propofol	Control	Propofol
		22.63	98.81	32.28	88.41	24.58	129.86
		28.16	91.64	34.77	82.25	26.11	120.69
		25.51	99.93	39.63	84.39	25.42	124.33

## Sheet: Figure 3
Figure 3B						Figure 3C
	Quantification of SA-β-gal positive cells in the indicated HT22 cells.					Quantification of SA-β-gal positive cells in the indicated HT22 cells.
	Control	Propofol	Propofol+Lv-shp16INK4a			Control	Propofol	Propofol+Lv-shp53
	4.77	38.79	6.82			2.98	37.75	29.47
	3.02	28.69	3.22			4.41	33.54	38.21
	3.98	33.37	9.81			3.88	36.65	27.44
Figure 3E
	The relative expression of H3K27me3, H3K9me3 and HP1γ by normalizing against β-actin expression.
		Control			Propofol
	H3K27me3	1.007	1.142	0.924	2.884	3.675	3.094
	H3K9me3	1.004	0.916	1.086	2.886	3.045	3.779
	HP1γ	1.177	0.993	1.002	3.984	3.049	4.179
Figure 3G
	%HIRA/PML positive cells
		HT22				Primary neurons
		Control	Propofol			Control	Propofol
		1.27	27.76			2.97	33.18
		2.08	38.74			1.53	39.65
		1.97	40.55			3.31	42.29
Figure 3I
	%macroH2A1.2 foci positive cells
		HT22				Primary neurons
		Control	Propofol			Control	Propofol
		1.81	20.76			5.22	24.39
		2.65	10.48			4.48	19.44
		4.38	16.37			3.81	20.93
Figure 3M
	AAV-blank-CMV-EGFP	AAV-CMV-Cdkn2a-EGFP
	23	51
	20	43
	27	47
	19	37
	18	63
	11	65
	24	44
	32	59
	16	41
	9	32
	27	40
	20	54
Figure 3N
	TNF-α, IL-1β and IL-6 levels were detected in the hippocampus of indicated group
	(pg/ml)	AAV-blank-CMV-EGFP			AAV-CMV-Cdkn2a-EGFP
	TNF-α	25.6	33.1	30.8	87.7	88.3	89.7
	IL-1β	32.5	33.1	35.9	104.3	102.9	104.8
	IL-6	28.7	26.5	25.4	156.6	147.8	153.1
Figure 3K
	CKO MICE
	SA-β-Gal	SA-β-gal densities (% area)
		p16INK4a flox/flox -saline	p16INK4a flox/flox -propofol	p16INK4a-CKO-saline	p16INK4a-CKO-propofol
		4	9	3	4
		3	14	2	9
		7	6	2	8
		1	8	5	10
		3	10	6	4
		5	16	4	5
		3	11	4	7
		2	14	3	12
		4	13	2	5
		4	15	4	4

## Sheet: Figure 4
Figure 4A								Figure 4B
	CKO MICE
		active nose-poke responses						breakpoints
		p16INK4a flox/flox -saline	p16INK4a flox/flox -propofol	p16INK4a-CKO-saline	p16INK4a-CKO-propofol			p16INK4a flox/flox -saline	p16INK4a flox/flox -propofol	p16INK4a-CKO-saline	p16INK4a-CKO-propofol
		12	86	31	40			29	177	23	55
		28	74	10	37			21	89	15	63
		3	77	9	52			13	94	19	31
		7	65	26	21			5	210	26	42
		18	49	21	33			8	163	7	64
		6	35	4	8			33	73	3	21
		33	58	8	16			14	82	9	19
		26	72	6	31			63	71	32	53
		10	64	19	45			26	139	34	28
		4	69	15	38			17	162	17	41
		12	62	23	29			24	99	5	20
		31	93	7	27			56	164	6	17
		27	138	10	5			19	59	11	78
		6	52	8	12			31	188	10	21
		19	104	20	51			48	93	26	28
		16	66	3	29			11	201	18	39
		21	83	4	20			28	162	34	36
		28	89	8	6			4	69	22	82
		3	96	19	18			49	84	10	44
		6	44	11	35			77	77	16	52
		7	47	17	37			25	53	31	85
Figure 4C
	Number of infusions
	p16INK4a flox/flox -saline	p16INK4a flox/flox -propofol	p16INK4a-CKO-saline	p16INK4a-CKO-propofol
	10	77	24	32
	22	62	10	34
	3	61	6	50
	7	43	21	13
	11	25	20	31
	5	49	4	8
	29	64	5	16
	21	53	2	25
	10	48	11	41
	4	57	14	32
	11	52	18	14
	23	79	7	22
	18	66	6	5
	6	43	5	10
	18	81	14	41
	14	57	3	24
	12	62	3	17
	21	54	5	6
	3	79	12	11
	6	31	11	25
	5	22	14	22
Figure 4D	Average velocity during the probe test for mice in the MWM test (cm/s)
	Velocity
	p16INK4a flox/flox -saline	p16INK4a flox/flox -propofol	p16INK4a-CKO-saline	p16INK4a-CKO-propofol
	10.93	9.74	10.74	9.93
	11.83	11.79	9.04	9.45
	12.99	12.66	9.52	9.71
	9.24	12.57	10.89	8.94
	9.37	13.22	8.67	8.03
	8.66	9.53	7.27	10.92
	10.28	7.83	8.84	11.93
	10.83	9.73	11.65	12.73
	9.56	10.83	12.93	10.39
	8.37	10.37	10.67	10.74
	8.46	11.52	12.09	9.71
	8.93	11.91	9.56	10.46
	9.73	10.93	10.34	8.66
	10.73	10.76	10.87	12.53
	11.52	9.37	9.82	10.64
	9.46	9.88	11.74	9.77
	9.55	8.74	12.64	8.23
	10.03	8.56	10.39	12.03
	10.63	9.78	12.83	8.32
	9.36	12.93	7.39	8.19
	9.03	11.19	8.48	9.61
Figure 4E
	% Time in target quadrant
	p16INK4a flox/flox -saline	p16INK4a flox/flox -propofol	p16INK4a-CKO-saline	p16INK4a-CKO-propofol
	75.89	27.89	77.79	46.26
	63.83	35.47	53.38	63.38
	50.94	42.51	40.92	55.54
	47.72	53.44	63.16	72.13
	57.79	28.83	68.32	69.39
	60.01	29.39	62.21	33.28
	62.18	35.56	59.93	27.46
	46.17	41.19	77.79	26.39
	44.92	41.19	46.37	49.33
	69.27	46.53	52.93	58.27
	55.51	37.22	47.79	68.92
	77.81	30.88	52.27	62.83
	70.15	31.62	60.28	44.03
	65.25	67.73	79.18	55.05
	54.42	40.99	71.33	33.87
	58.38	20.54	74.93	30.19
	40.93	21.91	42.24	28.84
	67.79	24.82	51.59	60.09
	60.31	50.17	65.54	33.04
	76.36	41.18	51.81	48.85
	60.88	36.58	67.72	55.51
Figure 4G									Figure 4H
	Alternation of arms in the spontaneous alternation test of mice in the Y-maze test									Average velocity for mice in the Y maze test (cm/s)
	p16INK4a flox/flox -saline	p16INK4a flox/flox -propofol	p16INK4a-CKO-saline	p16INK4a-CKO-propofol						p16INK4a flox/flox -saline	p16INK4a flox/flox -propofol	p16INK4a-CKO-saline	p16INK4a-CKO-propofol
	75.51	44.47	79.92	65.67						11.06	10.93	9.83	10.99
	78.84	50.91	67.71	57.68						11.67	9.98	9.97	11.93
	79.73	57.72	65.52	68.91						7.04	9.04	7.94	9.33
	67.71	59.92	43.83	70.92						7.89	9.84	8.68	8.56
	62.34	61.18	59.92	68.18						8.94	7.91	10.99	9.45
	65.27	60.03	80.44	45.46						9.91	10.67	11.66	9.87
	66.95	62.64	78.82	64.39						9.88	10.82	11.56	10.83
	61.24	82.29	86.61	88.81						7.92	11.66	12.73	11.76
	77.32	71.35	83.32	85.28						10.75	12.93	9.04	12.21
	67.88	70.66	45.51	80.94						11.04	10.34	9.38	11.11
	68.93	69.93	47.72	76.74						11.13	10.76	9.67	10.82
	71.25	50.93	40.91	87.71						12.83	11.67	9.65	10.56
	79.91	44.46	55.61	73.39						9.56	12.09	9.55	7.99
	84.45	45.52	67.72	68.84						11.93	9.78	11.52	8.43
	43.31	40.94	87.79	67.29						7.95	8.56	12.53	9.65
	42.28	37.71	76.75	70.91						11.56	8.46	9.51	9.01
	56.51	39.95	82.21	72.28						10.76	9.01	7.53	9.04
	83.33	84.42	76.29	71.19						9.35	10.19	9.81	8.69
	82.27	69.94	53.28	68.14						9.56	10.93	8.58	9.39
	80.94	72.25	68.82	60.94						9.78	9.23	7.95	10.27
	56.61	51.03	66.19	72.83						10.93	8.66	8.45	10.87
	55.62	53.39	65.14	60.09
Figure 4I					Figure 4J
	Preference index，PI				recognition index，RI
	p16INK4a flox/flox -saline	p16INK4a flox/flox -propofol	p16INK4a-CKO-saline	p16INK4a-CKO-propofol		p16INK4a flox/flox -saline	p16INK4a flox/flox -propofol	p16INK4a-CKO-saline	p16INK4a-CKO-propofol
	56.02	62.83	45.22	56.92		67.29	49.72	65.18	42.64
	47.71	48.72	47.93	46.99		78.93	43.39	67.39	40.92
	46.38	42.88	42.29	45.91		65.37	45.85	60.28	58.83
	44.92	45.81	61.98	67.82		58.93	59.09	62.19	56.74
	67.78	62.09	47.49	44.83		57.91	67.73	76.39	56.43
	52.91	62.83	63.21	63.94		67.89	72.29	74.59	63.29
	40.88	51.18	47.28	40.03		71.39	39.28	53.29	65.95
	50.93	57.02	56.43	42.18		77.47	35.88	50.82	67.19
	51.28	61.65	55	42.47		70.28	37.85	65.29	66.22
	55.54	53.92	43.29	42.94		60.82	38.08	77.29	64.39
	57.79	48.92	53.99	40.92		64.47	49.62	73.45	62.67
	46.83	47.9	57.25	61.34		75.29	57.57	63.64	63.29
	49.9	45.91	54.38	43.38		74.93	48.05	47.95	72.33
	47.72	41.03	52.83	47.65		70.92	56.39	77.43	71.38
	42.38	45.83	47.94	53.32		58.83	50.93	64.55	62.09
	57.71	58.03	55.83	56.84		62.21	54.28	65.37	65.48
	54.34	45.29	49.09	55.92		61.27	60.48	64.93	63.09
	52.19	43.28	52.83	40.92		62.43	64.28	63.48	67.65
	47.38	45.93	53.72	44.19		64.49	65.28	65.77	50.76
	54.32	55.91	51.98	51.92		62.26	43.28	70.27	51.65
	56.89	41.29	54.83	50.81		60.48	40.72	65.73	43.27
Figure 4K	Average velocity for mice in the NOR test (cm/s)
	p16INK4a flox/flox -saline	p16INK4a flox/flox -propofol	p16INK4a-CKO-saline	p16INK4a-CKO-propofol
	6.28	6.77	5.27	5.73
	3.92	6.83	5.37	6.92
	2.74	4.42	6.73	4.28
	5.94	2.37	7.28	5.28
	7.02	2.54	7.05	5.73
	6.29	4.83	6.28	5.58
	3.91	7.18	4.82	4.83
	4.72	5.93	3.88	3.37
	5.83	5.22	2.94	3.64
	4.88	6.88	3.45	2.63
	6.28	7.36	5.82	4.95
	6.72	2.74	6.03	6.72
	5.18	3.64	7.93	6.72
	5.28	3.95	2.43	7.83
	4.92	6.41	5.37	7.53
	5.67	7.35	5.83	4.95
	7.02	6.84	4.87	6.17
	6.34	6.41	6.19	6.31
	5.63	6.36	6.23	6.92
	5.37	6.28	6.94	6.27
	5.29	6.16	6.23	6.37

## Sheet: Figure 5
Figure 5A							Figure 5B						Figure 5C
	AD-sh MICE	active nose-poke responses					Number of infusions						breakpoints
		Saline	Propofol	Ad-blank-saline	Ad-shCdkn2a-propofol		Saline	Propofol	Ad-blank-saline	Ad-shCdkn2a-propofol			Ad-blank-saline	Ad-shCdkn2a-propofol	Ad-blank-saline	Ad-shCdkn2a-propofol
		11	92	7	42		9	74	7	42			36	123	20	56
		28	76	9	39		21	63	8	30			27	142	31	62
		35	99	30	51		30	81	28	41			6	67	5	38
		31	84	27	62		23	63	22	55			18	93	1	41
		27	105	7	37		20	94	5	36			16	96	7	45
		20	117	19	19		7	73	13	17			5	82	22	33
		7	119	66	26		3	77	11	23			39	32	8	27
		67	56	7	40		13	52	7	33			6	53	30	45
		19	73	3	32		11	66	3	32			25	138	21	88
		59	36	29	55		55	27	23	50			8	41	32	37
		32	63	8	49		20	60	8	42			16	137	8	20
		46	66	35	37		46	54	31	35			5	63	18	64
		24	71	75	103		5	65	14	89			73	88	58	79
		5	93	13	22		3	64	11	20			11	150	9	40
		10	125	16	44		3	63	16	34			10	79	20	44
		3	72	29	40		5	55	20	31			22	90	72	29
		48	85	58	78		45	62	15	33			79	84	6	18
		18	105	17	27		26	83	12	25			25	88	15	64
		30	110	6	16		8	95	6	11			9	93	4	17
		8	66	53	94		5	55	12	88			10	177	10	26
		5	68	19	40			61	10	32			13	135	29	21
			53	16	37			52	15	30			13	92	27	22
Figure 5D		Average velocity during the probe test for mice in the MWM test (cm/s)
		Velocity
		Saline	Propofol	Ad-blank-saline	Ad-shCdkn2a-propofol
		10.93	10.92	10.22	10.07
		9.84	10.04	9.32	11.31
		9.57	9.05	8.03	11.65
		9.63	8.56	10.65	11.12
		7.56	9.06	12.33	11.03
		8.52	8.67	11.84	12.83
		7.08	10.51	10.56	7.03
		8.94	11.88	9.63	8.88
		10.28	12.04	8.24	9.34
		11.44	9.51	9.65	9.92
		12.04	9.67	9.24	9.03
		12.83	10.31	10.03	7.82
		10.65	12.25	10.12	7.94
		10.61	11.43	12.04	11.33
		9.66	12.35	9.93	11.29
		8.02	10.77	9.05	9.31
		10.06	8.39	9.81	9.24
		9.93	9.29	7.65	9.08
		8.18	10.41	9.68	10.44
		9.32	11.72	10.31	12.39
		9.01	11.04	11.76	9.79
Figure 5E
		AD-sh MICE
		MWM	% Time in target quadrant
			Saline	Propofol	Ad-blank-saline	Ad-shCdkn2a-propofol
			67.89	28.84	79.93	48.89
			79.73	40.99	68.84	43.28
			55.37	54.47	66.53	45.98
			46.22	37.67	40.91	61.03
			35.64	34.38	33.92	63.72
			80.28	43.91	55.83	48.77
			73.44	41.17	59.73	36.64
			60.19	32.19	66.65	69.15
			62.65	33.94	68.84	78.72
			70.93	50.07	67.72	74.03
			72.45	64.48	66.37	58.85
			47.78	68.05	62.04	53.39
			59.23	71.19	55.71	38.84
			55.52	33.94	58.79	37.64
			66.77	70.04	51.28	58.91
			65.53	30.19	54.32	62.23
			38.85	40.92	49.98	34.04
			44.91	27.22	59.71	75.73
			67.71	33.39	60.28	71.19
			52.21	31.17	54.82	40.55
			44.84	30.05	67.41	40.87
Figure 5G		AD-sh MICE						Figure 5H
		Alternation of arms in the spontaneous alternation test of mice in the Y-maze test						average velocity during the spontaneous alternation test of mice in the Y-maze test.
			Saline	Propofol	Ad-blank-saline	Ad-shCdkn2a-propofol		Saline	Propofol	Ad-blank-saline	Ad-shCdkn2a-propofol
			72.19	56.68	71.97	60.04		10.93	11.42	8.81	8.89
			70.76	62.49	78.27	62.28		9.29	9.01	7.93	10.44
			58.19	69.03	65.61	65.83		10.33	8.33	9.61	12.63
			55.24	53.37	52.19	50.93		11.73	12.74	9.33	10.36
			67.73	46.17	41.9	52.77		12.66	10.82	11.55	9.67
			78.89	59.21	43.76	55.92		12.77	9.65	12.73	9.91
			44.03	67.92	79.93	77.29		11.38	8.77	10.22	8.38
			46.82	52.19	83.29	79.41		10.86	7.25	8.37	10.03
			88.67	43.09	70.03	72.94		9.88	9.73	8.99	12.19
			70.18	51.17	79.28	43.92		9.01	10.04	9.66	11.62
			66.65	50.92	73.17	54.11		8.67	11.72	10.22	12.54
			53.29	57.67	56.18	56.29		8.82	11.53	11.72	10.29
			59.93	62.43	69.05	55.57		9.32	12.34	12.23	7.29
			80.17	52.96	84.41	60.74		9.28	9.73	9.78	9.33
			74.81	57.9	66.19	45.83		12.94	8.66	9.56	7.52
			60.88	43.21	65.12	79.94		10.11	10.45	8.29	7.66
			74.69	67.91	70.33	67.83		10.19	10.25	10.15	8.39
			70.66	39.87	78.39	70.28		9.01	10.51	11.92	9.67
			78.89	71.76	72.11	78.84		8.39	9.05	10.77	10.04
			77.73	54.27	76.75	76.43		9.77	8.82	10.03	11.26
			81.21	50.18	73.84	72.51		7.03	11.67	8.02	10.56
Figure 5I		NOR					Figure 5J						Figure 5K
		AD-sh MICE	Preference index，PI				recognition index，RI						average velocity during the NOR test.
			Saline	Propofol	Ad-blank-saline	Ad-shCdkn2a-propofol		Saline	Propofol	Ad-blank-saline	Ad-shCdkn2a-propofol		Saline	Propofol	Ad-blank-saline	Ad-shCdkn2a-propofol
			46.77	47.73	48.92	46.98		68.18	50.83	67.47	63.17		5.73	6.02	6.87	6.92
			51.19	45.28	52.84	45.92		67.28	65.39	68.89	53.48		5.29	5.77	6.29	5.28
			56.92	58.27	47.72	47.26		54.29	74.49	67.18	60.94		6.73	5.28	5.72	6.65
			57.39	56.38	40.77	56.78		56.98	49.93	76.65	77.91		4.49	5.92	4.93	7.98
			45.82	52.38	45.92	50.93		55.74	40.93	77.29	75.29		5.04	5.01	3.48	5.29
			49.28	46.91	48.92	57.37		44.21	37.78	79.09	60.28		6.38	4.28	5.98	7.02
			68.27	62.18	48.22	59.03		35.76	36.95	57.28	68.61		7.03	4.42	5.09	6.29
			41.37	55.29	56.83	47.93		45.76	48.98	44.38	63.28		4.83	4.95	6.98	6.02
			55.28	50.37	62.18	62.39		39.87	62.84	41.98	54.83		2.85	7.04	7.83	4.39
			47.29	52.38	60.27	51.29		77.34	62.19	38	53.28		3.95	7.39	7.32	3.32
			44.78	46.82	45.83	53.82		71.36	55.44	64	56.93		3.88	6.92	6.83	2.38
			69.31	46.68	52.81	51.19		79.37	51.49	56.82	63.98		5.84	6.49	6.29	3.56
			68.56	53.72	55.39	48.92		73.29	56.83	78.03	65.03		6.18	5.88	6.37	5
			62.81	52.71	62.73	56.91		77.27	48.94	79.67	43.26		6.93	6.03	5.93	6.93
			43.26	53.91	47.63	63.39		75.46	63.92	80.03	62.19		5.02	6.83	6.25	6.92
			47.21	43.68	56.82	61.16		63.87	48.03	69.77	45.82		4.98	6.62	6.48	6.03
			49.92	49.02	53.52	47.92		66.55	49.72	65.28	68.94		6.99	4.93	6.18	5.72
			46.26	51.37	55.8	42.81		45.87	51.93	67.29	65.28		7.82	5.03	6.04	5.09
			45.88	62.84	57.91	43.11		77.34	46.29	65.94	74.04		7.02	5.73	5.28	6.77
			49.82	40.92	45.37	50.18		69.52	50.98	71.29	43.92		6.83	6.38	5.03	6.83
			50.18	63.74	42.73	52.18		67.83	51.38	59.73	76.01		5.72	6.77	6.77	6.73
Figure 5L		Quantification of SA-β-gal positive cells in the indicated HT22 cells.
		AD-sh MICE
		SA-β-Gal
			Saline	Propofol	Ad-blank-saline	Ad-shCdkn2a-propofol
			1	15	5	12
			2	13	7	5
			4	9	8	7
			3	17	4	3
			3	13	3	14
			9	10	6	4
			4	11	8	5
			2	12	5	9
			11	15	9	7

## Sheet: Figure 6
Figure 6B
	The relative expression of p16INK4a, ADAR1 and SIRT1 by normalizing against β-actin expression.
		Saline-SA					Propofol-SA
	p16INK4a	0.846	0.774	1.231	1.072	0.936	2.541	3.064	3.928	2.884	3.365	3.957
	ADAR1	1.032	0.883	0.843	1.264	1.337	0.452	0.338	0.401	0.263	0.339	0.267
	SIRT1	0.048	0.931	0.827	1.184	1.109	0.396	0.337	0.365	0.271	0.298	0.332
Figure 6C
	Correlation between ADAR1 and SIRT1 protein expression as determined by a two-sided Pearson correlation analysis.
		ADAR1	SIRT1
		1.032	0.048
		0.883	0.931
		0.843	0.827
		1.264	1.184
		1.337	1.109
		0.452	0.396
		0.338	0.337
		0.401	0.365
		0.263	0.271
		0.339	0.298
Figure 6E		The relative expression of p16INK4a, ADAR1 and SIRT1 by normalizing against β-actin expression.
		Control			Propofol
	p16INK4a	1.033	1.028	0.976	2.889	3.166	3.261
	ADAR1	1.001	1.052	0.963	0.449	0.518	0.462
	SIRT1	1.031	1.065	1.009	0.332	0.484	0.471
Figure 6F		The relative mRNA level of ADAR1 and SIRT1
		Control			Propofol
	ADAR1	1.008	1.064	1.053	0.993	1.035	1.044
	SIRT1	1.067	1.085	1.052	0.439	0.527	0.403
Figure 6H		The relative expression of p16INK4a, ADAR1 and SIRT1 by normalizing against β-actin expression.
		Control			Propofol			Propofol+AAV-ADAR1
	p16INK4a	1.099	1.062	0.974	3.289	2.997	3.176	1.277	1.392	1.302
	ADAR1	1.057	1.003	1.092	0.438	0.397	0.442	3.145	3.097	3.152
	SIRT1	1.095	1.072	0.999	0.399	0.412	0.428	0.907	0.862	0.884
Figure 6I
	Representative SA-β-gal staining and quantification of SA-β-gal positive cells in the indicated HT22 cells.
		Control	Propofol	Propofol+AAV-ADAR1
		3.7	25.8	10.2
		7.9	28.9	8.9
		2.3	19.4	12.5
Figure 6K		The relative expression of p16INK4a, ADAR1 and SIRT1 by normalizing against β-actin expression.
		Control			Propofol			Propofol+V5-SIRT1
	p16INK4a	1.021	1.003	1.052	2.547	3.092	3.218	1.876	1.793	1.332
	ADAR1	1.029	0.917	0.893	0.374	0.429	0.377	0.411	0.385	0.361
	SIRT1	1.009	1.173	1.039	0.371	0.546	0.318	3.006	3.157	2.891
Figure 6L
	Representative SA-β-gal staining and quantification of SA-β-gal positive cells in the indicated HT22 cells.
	Control	Propofol	Propofol+V5-SIRT1
	5.5	23.9	15.7
	3.9	27.7	10.4
	6.1	20.4	13.2

## Sheet: Figure 7
Figure 7B
		Western blotting analysis was used to detect ADAR1 expression in HT22 cells treated with CHX+DMSO or CHX+ Propofol for 0, 12, 24h.
		Relative protein level of ADAR1 to 0h
	(h)	CHX			CHX+Propofol
	0	1.024	0.961	1.006	1.075	0.989	0.915
	12	0.824	0.916	0.801	0.617	0.779	0.694
	24	0.664	0.601	0.719	0.231	0.372	0.367
Figure 7D		Relative protein level of ADAR1.
	Control	Propofol	Propofol+Lys05
	2.718	1.044	1.792
	2.901	0.972	1.558
	3.207	1.119	1.601
Figure 7F		Relative protein level of ADAR1 and ATG7.
		Control			Propofol+shControl			Propofol+shATG7
	ADAR1	3.101	2.88	2.751	1.134	0.902	0.943	1.603	1.492	1.721
	ATG7	2.998	2.862	3.294	3.317	3.208	2.902	1.443	1.096	1.574
Figure 7H
		%cells with ADAR1and LC3 co-localization
		Control	Propofol
		8.7	57.4
		3.2	56.9
		6.6	43.5

## Sheet: Figure 8
Figure 8A
		ATG7flox/flox -Saline											ATG7flox/flox -Propofol											ATG7-CKO-Saline											ATG7-CKO-Propofol
	T1	87	90	90	90	90	88	90	72	90	90	90	90	90	90	90	90	90	88	90	90	90	90	90	90	90	90	90	90	90	90	90	90	90	90	90	90	90	90	90	90	90	90	90	90
	T2	86	65	88	90	90	76	90	66	90	90	82	90	90	85	86	79	90	90	90	85	89	74	85	73	90	81	85	87	75	90	90	73	75	90	90	90	83	71	88	76	88	86	80	74
	T3	77	54	77	69	57	51	43	65	87	73	65	88	76	53	77	66	55	88	67	79	63	66	68	42	80	76	64	66	55	67	66	51	49	67	85	74	77	69	74	63	42	63	71	69
	T4	50	33	27	65	49	44	32	51	56	49	63	74	65	49	56	58	37	49	51	62	43	57	44	21	62	50	51	61	42	40	35	46	37	47	69	63	32	39	35	55	26	57	63	58
	T5	21	44	25	27	14	41	22	37	20	23	19	43	55	27	64	69	52	30	39	45	52	46	37	58	32	29	17	55	34	38	41	45	36	33	54	49	30	34	25	53	18	44	42	46
Figure 8C
	% Time in target quadrant
	ATG7flox/flox -Saline	ATG7flox/flox -Propofol	ATG7-CKO-Saline	ATG7-CKO-Propofol
	51.66	32.32	68.23	66.22
	62.31	47.65	66.54	64.29
	69.45	50.91	72.85	77.51
	78.31	42.83	70.61	70.24
	58.29	39.45	50.32	53.57
	56.79	33.27	58.81	51.26
	57.12	41.52	64.93	60.17
	60.04	43.02	68.31	61.43
	64.29	56.77	69.02	53.32
	61.37	51.29	50.08	54.98
	54.63	45.61	54.49	33.37
Figure 8D
	average velocity during the probe test for mice in the MWM test
	ATG7flox/flox -Saline	ATG7flox/flox -Propofol	ATG7-CKO-Saline	ATG7-CKO-Propofol
	11.83	7.23	8.84	8.03
	10.53	8.94	9.95	8.99
	8.04	10.11	11.42	9.42
	7.93	10.04	11.47	13.51
	8.99	9.34	9.38	12.67
	11.45	9.08	12.63	9.46
	12.04	11.43	12.85	8.82
	12.31	10.32	11.54	9.06
	9.36	8.77	10.63	8.73
	9.97	9.08	9	8.54
	8.03	10.72	9.98	9.33
Figure 8E							Figure 8F						Figure 8G
	NOR
		Preference index，PI					recognition index，RI						average velocity during the NOR test
		ATG7flox/flox -Saline	ATG7flox/flox -Propofol	ATG7-CKO-Saline	ATG7-CKO-Propofol		ATG7flox/flox -Saline	ATG7flox/flox -Propofol	ATG7-CKO-Saline	ATG7-CKO-Propofol			ATG7flox/flox -Saline	ATG7flox/flox -Propofol	ATG7-CKO-Saline	ATG7-CKO-Propofol
		55.78	46.19	43.33	54.47		74.53	60.83	77.75	72.35			6.73	5.33	5.27	3.95
		53.24	57.74	45.67	60.72		69.69	47.76	70.92	70.84			4.56	5.36	5.35	4.06
		42.89	58.88	57.83	60.71		77.28	62.37	59.94	63.5			5.09	7.39	7.29	4.33
		40.63	46.32	50.91	56.24		59.04	43.69	67.09	60.93			6.72	6.85	7.29	5.67
		59.12	40.99	60.88	42.26		70.31	52.31	65.38	47.75			7.01	3.44	5.77	7.28
		57.03	47.73	53.01	40.63		68.85	50.96	50.17	56.18			7.32	5.36	6.45	7.19
		42.61	46.02	47.88	43.37		50.32	47.97	58.82	66.93			4.06	4.83	7.16	5.03
		47.79	50.71	49.94	56.39		65.34	43.95	59.07	74.91			5.86	5.07	5.04	5.59
		49.06	58.14	56.52	50.24		77.69	52.44	68.34	58.38			3.39	6.26	3.42	4.37
		59.27	53.2	55.52	43.06		70.98	57.09	75.56	62.17			4.75	7.09	3.96	6.2
		60.02	41.47	51.39	47.19		71.25	59.88	67.33	60.83			6.32	6.93	6.91	7.13
Figure 8H						Figure 8I					Figure 8J
	active nose-poke responses					Number of infusions					breakpoints
	ATG7flox/flox -Saline	ATG7flox/flox -Propofol	ATG7-CKO-Saline	ATG7-CKO-Propofol		ATG7flox/flox -Saline	ATG7flox/flox -Propofol	ATG7-CKO-Saline	ATG7-CKO-Propofol			ATG7flox/flox -Saline	ATG7flox/flox -Propofol	ATG7-CKO-Saline	ATG7-CKO-Propofol
	22	54	14	24		8	43	7	13			36	178	39	46
	14	78	29	56		10	56	13	35			14	97	45	39
	6	69	43	49		3	47	20	34			37	162	28	30
	19	119	7	32		9	72	4	27			28	84	16	27
	31	174	11	18		12	89	6	12			7	57	5	18
	27	84	34	27		14	66	23	14			19	94	10	44
	16	93	21	44		9	67	10	25			15	207	20	41
	30	49	12	56		14	82	5	38			6	84	38	38
	9	55	19	30		5	34	7	25			29	188	16	28
	12	70	6	6		6	62	4	4			31	217	25	41
	17	58	17	21		11	46	14	12			17	68	18	19
Figure 8L
		CKO MICE
		SA-β-Gal	SA-β-gal densities (% area)
			ATG7flox/flox -Saline	ATG7flox/flox -Propofol	ATG7-CKO-Saline	ATG7-CKO-Propofol
			8	15	9	10
			2	20	5	11
			4	18	3	6
			3	7	6	12
			6	13	7	14
			5	12	6	9
			3	19	4	7
			7	17	3	11
			5	16	8	12
			3	20	2	6
Figure 8N
	Relative protein levels of p16INK4a, ADAR1 and SIRT1
		ATG7flox/flox -Saline			ATG7flox/flox -Propofol			ATG7-CKO-Saline			ATG7-CKO-Propofol
	p16INK4a	1.082	0.967	0.991	2.563	2.931	2.568	1.093	1.004	1.028	1.035	0.993	0.952
	SIRT1	3.078	2.984	2.783	1.093	0.927	0.945	2.938	3.027	2.637	2.318	1.672	2.093
	ADAR1	2.673	2.738	2.904	1.067	0.893	0.925	2.839	2.618	2.935	1.984	1.832	1.738

## Sheet: Figure S1
Figure S1A		RIP (RNA immunoprecipitation) assay using anti-HuR antibody to assess SIRT1 mRNA interactions in saline- or propofol-treated HT22 cells.
	Control		propofol
	lgG	anti-HuR	lgG	anti-HuR
	1.45	67.89	3.32	30.45
	8.73	120.97	4.55	29.87
	5.56	140.29	6.25	32.71
Figure S1B
	Comparative RIP analysis of SIRT1 mRNA (anti-HuR) in HT22 cells exposed to saline, propofol, or propofol combined with AAV-ADAR1 overexpression.
	Control		Propofol		Propofol+AAV-ADAR1
	lgG	anti-HuR	lgG	anti-HuR	lgG	anti-HuR
	3.64	78.94	4.95	29.87	5.67	100.96
	5.61	130.92	6.08	24.01	7.83	98.87
	7.03	110.27	10.37	33.75	9.45	85.63
Figure S1C
	RIP profiling of p16INK4a mRNA-ELF3a interactions (anti-ELF3a antibody) in saline- vs propofol-treated HT22 cells.
	Control		propofol
	lgG	anti-EIF3a	lgG	anti-EIF3a
	1.183	1.372	1.097	3.779
	0.985	0.817	0.883	4.561
	1.056	1.006	0.891	4.662
Figure S1D
	Sucrose density gradient-based polysome profiling showing p16INK4a mRNA distribution (polysome/monosome-bound fractions) in propofol-treated vs control HT22 cells, quantified via RT-qPCR.
	Control	Propofol
	1.006	1.457
	1.062	1.561
	0.875	1.389
	0.936	1.408
Figure S1E
	Control		propofol		Propofol+AAV-SIRT1
	lgG	anti-EIF3a	lgG	anti-EIF3a	lgG	anti-EIF3a
	1.217	1.004	1.106	3.579	1.047	1.529
	1.098	1.309	0.942	4.318	1.052	0.936
	0.872	0.882	0.995	4.692	0.917	1.652

## Sheet: Figure S2
Figure S1D		The relative expression of ADAR1, ADAR2 and ADAR3 by normalizing against β-actin expression.
		Control			Propofol
	ADAR1	0.906	1.002	0.995	0.56	0.331	0.316
	ADAR2	0.923	1.052	1.007	1.217	0.863	1.417
	ADAR3	0.974	1.182	0.931	0.952	1.163	1.057
